# Supplementary material for: Molecular Influence of Resiniferatoxin on the Urinary Bladder Wall Based on Differential Gene Expression Profiling
Source: Cells. 2023 Jan 31;12(3):462. doi: 10.3390/cells12030462 (PMC9914288; doi:10.3390/cells12030462)
Supplement: Supplementary file 1 [file cells-12-00462-s001.zip]

Archive with 1 entries (1 files):
- cells-2170188-supplementary.pdf
